# Supplementary material for: Meta-analysis of epigenome-wide association studies of carotid intima-media thickness
Source: Eur J Epidemiol. 2021 Jun 6;36(11):1143–55. doi: 10.1007/s10654-021-00759-z (PMC8629903; doi:10.1007/s10654-021-00759-z)
Supplement: Supplementary file 2 — Supplementary file2 (XLS 857 kb) [file 10654_2021_759_MOESM2_ESM.xls]

## Sheet: Table of contents
Table of Content Supplementary Tables
Table S1. Baseline characteristics table of the cohorts included in the epigenome-wide association meta-analysis, discovery panel
Table S2. Baseline characteristics table of the cohorts included in the epigenome-wide association meta-analysis, replication cohort
Table S3. DNA methylation, quality control, and imputation information
Table S4. Genetic instruments for systolic blood pressure
Table S5. Genetic instruments for diastolic blood pressure
Table S6. Genetic instruments for pulse pressure
Table S7. Genetic instruments for smoking
Table S8. Genetic instruments for LDL
Table S9. Genetic instruments for glucose
Table S10. Genetic instruments for BMI
Table S11. Genetic instruments for DNA methylation at cg05575921
Table S12. Differentially methylated regions (DMRs) associated with carotid intima media thickess
Table S13. Cis and trans-eQTM gene expression markers significantly associated with cg05575921
Table S14. Cis_MeQTLs significantly associated with cg05575921
Table S15. Expression quantitative trait loci of AHRR gene

## Sheet: Table S1
Table S1. Baseline characteristics table of the cohorts included in the epigenome-wide association meta-analysis, discovery panel
Characteristics	FHS	KORA	RSIII_1	NSHD	RSII_3	CHS	LBC	SHIP	YFS
N	1977	1511	731	600	468	191	288	246	191
cIMT, mean±SD		0.89±0.13	0.96 ±0.19	0.69 ±0.12	1.07 ±0.18	1.07±0.2			0.63 ±0.10
Ln_cIMT, mean±SD		-0.13±0.15	-0.05±0.18	-0.39 ± 0.17	0.05 ±0.16	0.05±0.18			-0.46 ±0.15
Female (%)	1096 (56.3)	780 (51.6)	395 (54.03)	326 (54.3)	260 (55.5)	105 (54.97 )	137(47.57)	129(52.43)	118 (62)
Age (years) mean ±SD	66.2±8.9	60.7± 8.9	59.85±8.16	53.4 ±0.16	71±3.21	76.07±5.06	72.08±0.53	51.47±13.8	40.26±3.33
BMI (kg/m2), mean ± SD	28.3±5.3	28.1±4.7	27.52±4.82	27.31 ±4.18	27.75±4.1	27.08 ±4.92	27.72±4.32	27.25±4.0	25.94±4.53
SBP (mm Hg), mean ± SD	128.5±17.1	124.7±18.4	134.30±19.90	136.47 ±18.23	138.8±19	134.73 ±18.3	147.46±18.63	123.9±16.8	119.42±12.01
DBP (mm Hg), mean ± SD	73.7±9.9	76.0 ± 9.9	82.78±11.32	77.60 ±9.73	79.7±10.2	70.09 ± 9.51	-	76.14±9.9	76.13±10.36
Fasting glucose (mmol/L), mean ± SD	106.2±23	-	5.60±1.18	-	5.8±1.2	5.97 ±1.59	-	-	5.28±0.79
HDL-cholesterol, mean ± SD	57.7±17.7	3.14 ± 0.81	1.40±0.41	1.60 ±0.39	1.4±0.4	1.34 ±0.35	1.44±0.41	1.447±0.34	1.37±0.31
Non-HDL, mean ± SD	-	12.27 ± 2.15	4.15±1.05	4.16 (1.07)	4.2±1.1	4.0 ± 1.05	3.04±1.09	5.438±1.09	5.12±0.92
Prevalent Diabetes (%)	252(12.9)	123 (8.2)	52 (7.12)	19 (3.2)*	30 (6.4)	26 ( 13.61 )	30(10.30)	0	3 (0.02)
Prevalent Coronary heart disease (%)	67(3.4)	46 (3.0)	42 (5.82)	-	23 (4.9)	3 ( 1.57 )	-	17.48	-
Current smoking (%)	150(7.7)	211 (14.0)	213(29.14)	57 (9.5)	38 (8.8%)	29 ( 15.18 )	18(6.25)	21.14	28 (0.15)
Former smoking (%)	670(34.4)	669 (44.3)	321(43.91)	331 (55.2)	243 (56.1%)	83 ( 43.46 )	121(42.01)	37.4	-
Lipid treatment (%)	901(46.3)	230 (15.2)	191(26.49)	113 (18.8)	53 (11.3)	9 ( 4.71 )	62(21.53)	3.25	6 (0.03)
Anti-hypertensive treatment (%)	1001(51.4)	564 (37.3)	217(30.09)	146 (38.7)	75 (16)	79 ( 41.36 )	74(25.69)	32.93	20 (0.10)
SD: standard deviation; BMI: body mass index; SBP: systolic blood pressure; DBP: diastolic blood pressure; HDL: high density lipoprotein.
*Diabetes based on medication use

## Sheet: Table S2
Table S2. Baseline characteristics table of the cohorts included in the epigenome-wide association meta-analysis, replication cohort
Characteristics	RSIII_2
N	251
cIMT, mean±SD	0.97 ±0.20
Ln_cIMT, mean±SD	-0.04 ±0.17
Female (%)	154 (61.35)
Age (years) mean ±SD	61.14±4.30
BMI (kg/m2), mean ± SD	27.61±4.15
SBP (mm Hg), mean ± SD	129.71±16.35
DBP (mm Hg), mean ± SD	80.49±10.56
Fasting glucose (mmol/L), mean ± SD	5.58±1.16
HDL-cholesterol, mean ± SD	1.48±0.46
Non-HDL, mean ± SD	4.12±1.01
Prevalent Diabetes (%)	15 (5.97)
Prevalent Coronary heart disease (%)	8 (3.19)
Current smoking (%)	31 (12.35)
Former smoking (%)	134 (53.38)
Lipid treatment (%)	64 (25.49)
Anti-hypertensive treatment (%)	77 (30.68)
SD: standard deviation; BMI: body mass index; SBP: systolic blood pressure; DBP: diastolic blood pressure; HDL: high density lipoprotein

## Sheet: Table S3
Table S3. DNA methylation, quality control, and imputation information
Study Name	Rotterdam Study III-1	Rotterdam Study III-2	Rotterdam Study II-3	Cardiovascular health Study (CHS)	Kooperative Gesundheitsforschung in der Region Augsburg (KORA)	Framingham Heart Study (FHS)	SHIP-Trend	LBC	Young Finns Study (YFS)	Medical Research Council (MRC) National Survey of Health and Development (NSHD) 2006-2010
QC details
Methylation Assay	Illumina 450K array	Illumina 450K array	Illumina 450K array	Illumina 450K array	Illumina 450K array	Illumina 450 K array	Illumina EPIC	Infinium HumanMethylation450 array	Illumina 450K array	Illumina EPIC array
Tissue	whole blood	whole blood	whole blood	EDTA blood samples	whole blood	whole blood	whole blood	whole blood	whole blood	Whole blood
QC software	Genome Studio	Genome Studio	Genome Studio	minfi	Genome Studio and minfi	Genome Studio	Genome Studio, own pipeline based on control probe outliers	minfi	minfi	ENmix package in R
Background correction	separate colors	Separat colors	Separat colors	minfi	minfi	minfi	minfi	minfi	minfi (Noob)	ENmix
Detection p-value cutoff	0.01	0.01	0.01	0.01	0.01	0.01	1e-16	0.01	0.01	1x10-6
Probe call rate	0.99	0.99	0.99	0.995	0.95	0.99	NA	0.95	0.95	0.95
Sample call rate	0.95			0.995	0.95	0.99	0.95	0.95	0.95	0.95
Outlier removal	Median ± 3×Interquartile range	Median ± 3×Interquartile range	Median ± 3×Interquartile range		none	none	none	none	None	No
Normalization	SWAN	DASEN	DASEN	SWAN	CPACOR	DASEN	CPACOR		SWAN	RCP
Sex mismatch	Yes	Yes	Yes	Yes	No	yes	yes	Yes	No	No
Genotype mismatch	No			Yes	No	no	no	Yes		Yes
Analysis details							*no individuals with T2DM were included in the SHIP-Trend methylation sample
Ln transformation Used (yes/no)	yes	yes	yes	yes	yes	yes	yes	yes	yes	yes
Covariables used in model 1	Age + sex + tech cov + cell counts + smoking status	Age + sex + tech cov + cell counts + smoking status	Age + sex + tech cov + cell counts + smoking status	Age + sex + cell counts + technical covariates	Age + sex + smoking status (never/current/former) + cell counts + plate (random effect)	age + sex + technical covariate+cell counts +(FHS-suurofate variables use SVA)	Age + sex + smoking status (never/current/former) + cell counts + cPCs 1-6	Age + sex + smoking status + tech cov + cell counts	Age + sex + smoking status + cell counts + plate (random effect)	Age + sex + cell counts + smoking status + sentrix ID + Sentrix position
Covariables used in fully adjusted model	Age + sex + tech cov + cell counts + smoking status (+ study specific) + BMI + HDLC/TC ratio + SBP + antihypertensive + lipid lowering + pDM	Age + sex + tech cov + cell counts + smoking status (+ study specific) + BMI + HDLC/TC ratio + SBP + antihypertensive + lipid lowering + pDM	Age + sex + tech cov + cell counts + smoking status (+ study specific) + BMI + HDLC/TC ratio + SBP + antihypertensive + lipid lowering + pDM	Age + sex + tech cov + cell counts + smoking status (+ study specific) + BMI + HDLC + antihypertensive + lipid lowering + pDM	Age + sex + smoking status (never/current/former) + cell counts + plate (random effect)+ BMI + HDLC + total cholesterol + systolic blood pressure + antihypertensive medication (yes/no) + lipid lowering medication (yes/no) + pDM (yes/no)	age+sex+technical covariates + cell counts + cigarette smoker + BMI + ratio of HDL vstotal-cholesterol + systolic BP+hypertension treatment + hyperlipidemia treatment + surrogate variables (using SVA)	Age + sex + smoking status (never/current/former) + cell counts + cPCs 1-6 + BMI + HDLC/TC ratio + SBP + antihypertensive + lipid lowering	Age + sex + smoking status + tech cov + cell counts + BMI HDL cholesterol + LDL cholesterol + triglycerides + mean systolic blood pressure whilst sitting + blood pressure medication + lipid lowering medication + Prevalent diabetes	Age + sex + BMI + HDLC/TC ratio + SBP + antihypertensive + lipid lowering + prevalent diabetes + smoking status + cell counts + plate (random effect)	Age + sex + cell counts + smoking status + BMI + HLD + non-HDL + SPB + lipid lowering + antihyptertentive + diabetes medication + sentrix ID + Sentrix position
Cell composition	Houseman method	Houseman Method	Houseman Method	Houseman method	Houseman method	Houseman Method	Houseman Method	Houseman Method	Houseman method	Houseman method

## Sheet: Table S4_SBP
Table S4. Genetic instruments for systolic blood pressure
SNP	Coded Allele	Other Allele	Effect	SE
rs10008637	T	C	0.1879	0.0244
rs10048404	T	C	-0.2277	0.027
rs10069690	T	C	0.2735	0.029
rs1011018	A	G	-0.329	0.06
rs1012089	C	G	-0.1312	0.0245
rs10233127	A	T	0.3025	0.0409
rs1036902	T	C	-0.2273	0.0338
rs1043069	T	G	0.1995	0.0255
rs10437954	A	G	-0.3471	0.0424
rs1044822	T	C	-0.2275	0.0348
rs10460108	A	G	0.2118	0.0294
rs10743086	A	G	-0.1832	0.0303
rs10782230	A	G	0.1995	0.0246
rs10858966	C	G	0.254	0.0277
rs10923038	A	C	-0.1625	0.0257
rs112184198	A	G	-0.659	0.08
rs112280096	A	C	-0.1706	0.0264
rs1133400	A	G	-0.2607	0.0303
rs1154214	T	G	-0.1476	0.0251
rs11571376	C	G	-0.1884	0.0271
rs11579440	T	C	0.2117	0.0346
rs11592107	A	G	-0.2306	0.0264
rs11623535	A	G	0.2022	0.0277
rs11629850	A	G	0.1995	0.0244
rs11632436	C	G	0.2056	0.0245
rs11634028	A	T	0.2258	0.0316
rs11643209	T	G	-0.339	0.05
rs11694601	A	G	-0.1545	0.026
rs117206641	T	C	-0.2157	0.0357
rs12042924	T	C	-0.1615	0.0247
rs12153395	A	G	0.2528	0.0402
rs12511987	T	G	-0.2153	0.0323
rs12638085	A	T	0.2132	0.0265
rs12979	C	G	0.2025	0.0364
rs13112725	C	G	0.435	0.06
rs13149209	T	C	0.2509	0.0295
rs13179413	T	C	0.2045	0.0284
rs13238550	A	G	0.331	0.05
rs13253358	T	C	-0.1732	0.0265
rs1331012	T	G	-0.1632	0.0275
rs1332813	T	C	0.1965	0.0259
rs13420463	A	G	0.356	0.05
rs1347345	A	G	-0.1792	0.0253
rs1375564	T	C	0.2343	0.0256
rs138877676	T	G	-0.6556	0.1034
rs139354822	T	C	0.5473	0.0768
rs142449193	T	C	0.3877	0.0618
rs1551355	T	C	0.1932	0.0288
rs1694068	A	T	0.2339	0.0251
rs17035181	T	G	0.2949	0.0348
rs17115145	T	C	0.1569	0.025
rs1764975	A	T	-0.2162	0.0321
rs1870735	C	G	0.1701	0.0253
rs1871190	T	G	-0.1404	0.0265
rs1882289	A	G	-0.2159	0.0379
rs1882961	T	C	0.2346	0.0267
rs1891730	T	C	-0.1785	0.0256
rs189267552	A	T	-0.783	0.1154
rs1906672	A	G	0.2715	0.0291
rs1986971	A	G	0.2377	0.0274
rs2024385	A	T	-0.2326	0.0256
rs2300481	T	C	0.1949	0.0251
rs231708	C	G	-0.2281	0.0264
rs2354862	A	C	0.1921	0.0257
rs2379829	C	G	0.2024	0.0281
rs2467099	T	C	-0.307	0.06
rs246973	T	C	0.2244	0.0278
rs260508	T	G	0.1485	0.0254
rs2610990	A	G	-0.2573	0.028
rs2613765	A	G	-0.2336	0.0244
rs262986	A	G	0.1856	0.0248
rs2745599	A	G	0.1908	0.0253
rs28377357	A	G	-0.1862	0.0267
rs28558491	T	C	-0.1874	0.0278
rs28578714	T	C	0.1951	0.0258
rs28621435	A	G	0.1932	0.0398
rs3097937	A	T	0.1587	0.0314
rs34072724	A	G	-0.2181	0.0244
rs34130368	T	G	-0.2715	0.0394
rs34413141	A	T	-0.3084	0.0325
rs34941092	A	G	0.2303	0.0341
rs34983854	A	G	-0.1624	0.0249
rs35450617	T	G	-0.1609	0.0269
rs35590893	A	G	-0.2152	0.0275
rs3802517	A	T	-0.1895	0.0243
rs3820068	A	G	0.425	0.06
rs3851018	C	G	-0.1175	0.0251
rs4129585	A	C	0.1749	0.0246
rs4143175	T	C	0.1802	0.0286
rs4480845	T	C	0.1954	0.0183
rs4499560	A	T	-0.2009	0.0265
rs4651224	T	C	0.1944	0.025
rs4754196	A	G	-0.2884	0.0245
rs4873492	T	C	0.3012	0.0332
rs4925159	A	G	0.2281	0.0247
rs4926499	C	G	0.2954	0.0374
rs4957026	A	G	0.1446	0.026
rs4965529	A	C	-0.2497	0.0325
rs4980515	T	C	0.2086	0.0251
rs55780018	T	C	-0.391	0.05
rs56352451	T	C	0.1992	0.0358
rs5742643	T	C	-0.2236	0.0282
rs60191654	A	G	-0.1731	0.0313
rs6021247	A	G	0.2041	0.0243
rs62373688	A	T	0.2607	0.0378
rs62523863	A	G	0.2323	0.0297
rs62526122	A	G	-0.1476	0.0288
rs6504213	T	C	-0.2441	0.0254
rs6593297	A	T	0.1581	0.0274
rs6739913	A	G	0.1675	0.0271
rs67720684	A	C	0.2039	0.0291
rs6774721	A	G	0.2457	0.039
rs6788984	A	G	0.2558	0.0353
rs6823767	T	C	-0.1731	0.0273
rs6875372	A	T	-0.1344	0.0248
rs6911827	T	C	0.296	0.05
rs7023828	T	C	-0.2436	0.0249
rs702395	T	C	0.191	0.0246
rs7045409	A	T	-0.1823	0.0255
rs709668	A	G	-0.2534	0.0306
rs7187540	A	C	-0.1766	0.0274
rs7256564	A	G	0.1533	0.0262
rs72683923	T	C	0.9769	0.0934
rs72688070	T	C	-0.241	0.0326
rs72719160	A	T	-0.2335	0.0262
rs72816333	A	T	0.2225	0.0323
rs72834453	T	G	-0.276	0.0385
rs72844590	T	G	0.2083	0.0356
rs72847885	A	G	0.2183	0.026
rs73046792	A	G	0.282	0.0359
rs73187288	A	C	-0.2558	0.04
rs7331680	T	G	0.3864	0.0342
rs7439567	T	C	0.2355	0.0251
rs74774746	C	G	-0.1705	0.0285
rs7514579	A	C	0.1969	0.0293
rs7555285	C	G	0.1961	0.0304
rs75905900	A	C	0.3883	0.0369
rs75961402	A	G	-0.182	0.0336
rs76719272	T	C	-0.2394	0.0376
rs77413490	T	G	0.473	0.0626
rs7763294	T	G	-0.1804	0.0263
rs7765526	A	G	0.1444	0.0249
rs78151625	T	C	-0.2108	0.033
rs78474310	A	G	-0.4828	0.06
rs78648104	T	C	-0.481	0.08
rs78998485	C	G	-0.2036	0.0279
rs7912283	A	G	0.1943	0.0259
rs79523138	A	G	-0.2629	0.0398
rs79598313	T	C	0.5926	0.0805
rs7963801	T	C	-0.2027	0.0256
rs7976167	T	C	0.1638	0.0266
rs7988232	A	G	0.148	0.0249
rs8014182	T	C	-0.3397	0.0361
rs839755	A	C	-0.2274	0.0251
rs848445	T	C	-0.2004	0.0279
rs871004	A	G	0.1999	0.0259
rs912434	T	G	0.2151	0.0287
rs9302885	A	G	0.1945	0.0245
rs9368222	A	C	0.2301	0.0273
rs9401090	T	C	0.1637	0.0285
rs9449350	T	C	-0.1348	0.0261
rs9532243	A	C	0.2709	0.0243
rs9608690	A	G	0.2983	0.0502
rs9857362	A	C	0.151	0.0247
rs9875380	T	C	-0.1651	0.0245
rs9886665	T	C	0.1509	0.0279
rs9899540	A	T	0.1458	0.0251

## Sheet: Table S5_DBP
Table S5. Genetic instruments for diastolic blood pressure
SNP	Coded Allele	Other Allele	Effect	SE
rs10062049	T	C	0.2113	0.0221
rs10087782	T	C	0.1211	0.0151
rs10164193	T	G	-0.182	0.0283
rs1063281	T	C	-0.2	0.03
rs10761530	T	C	0.0955	0.015
rs1077795	A	G	0.2195	0.0287
rs10873612	T	C	0.0828	0.0155
rs10906391	T	C	0.121	0.0163
rs1098708	A	G	-0.0931	0.0152
rs11021221	A	T	-0.1772	0.0203
rs11026586	A	G	0.2606	0.0299
rs11080134	A	G	-0.0974	0.0159
rs11141731	T	C	0.1043	0.0182
rs11145807	A	G	0.1188	0.0159
rs11168245	C	G	0.1822	0.0178
rs113134141	A	G	-0.1569	0.025
rs114503346	T	C	0.2415	0.0377
rs11628933	C	G	-0.1338	0.0179
rs11665020	C	G	-0.1371	0.0163
rs11853359	A	G	-0.1608	0.0159
rs11923667	A	T	0.1222	0.0153
rs12052761	A	G	0.0985	0.0154
rs12078697	C	G	-0.1083	0.0186
rs12142296	T	G	-0.1716	0.0222
rs1215469	A	C	-0.1219	0.0184
rs12184466	T	C	-0.2207	0.0222
rs1220128	C	G	0.1733	0.0214
rs12216886	T	G	0.1175	0.0192
rs1232482	T	C	-0.1155	0.0153
rs12362593	C	G	-0.1106	0.0173
rs12486605	T	C	-0.1437	0.0153
rs12574332	T	C	-0.1747	0.0231
rs12583637	C	G	0.1671	0.0223
rs1263671	T	C	-0.1194	0.0208
rs1265842	T	C	0.0998	0.0152
rs12906962	T	C	-0.221	0.03
rs12938803	A	C	0.1482	0.0197
rs13014371	T	C	-0.1036	0.0153
rs13205180	T	C	0.168	0.03
rs143112823	A	G	-0.403	0.05
rs1438896	T	C	0.234	0.03
rs1468520	A	G	-0.14	0.0202
rs147212971	T	C	-0.36	0.06
rs150816167	T	C	-0.2641	0.0386
rs1565716	A	G	0.2012	0.0298
rs1706003	T	G	0.1326	0.0157
rs1718845	A	G	-0.0963	0.0165
rs17224476	A	G	0.1547	0.0241
rs1722886	A	T	0.1166	0.0153
rs17248480	A	G	-0.5064	0.0479
rs17321041	T	C	-0.1599	0.0318
rs17454517	A	G	0.1097	0.0151
rs17880989	A	G	0.3648	0.0506
rs1821295	T	C	-0.1347	0.0165
rs1848510	A	G	-0.1061	0.0157
rs1861881	T	G	-0.0968	0.0163
rs1878825	C	G	-0.1008	0.0159
rs1886914	C	G	-0.1113	0.0154
rs1947228	T	C	-0.1451	0.0153
rs1996992	T	G	-0.2964	0.0344
rs2009733	A	G	0.1054	0.0152
rs2065152	T	C	-0.0877	0.0156
rs2142141	C	G	0.0889	0.0158
rs2162003	T	C	0.1085	0.0165
rs2171690	T	C	0.1048	0.0152
rs2222544	T	C	-0.0987	0.0171
rs2252865	T	C	0.1872	0.0256
rs2298807	T	C	0.0945	0.0183
rs2450128	A	G	0.1225	0.0207
rs2513877	A	G	0.1015	0.0191
rs2693560	A	G	-0.1475	0.0159
rs2707238	C	G	0.1019	0.0168
rs2760061	A	T	0.23	0.03
rs28362590	T	G	-0.096	0.0176
rs28498002	T	C	0.1359	0.0153
rs28590346	A	T	-0.1786	0.0164
rs28667801	A	T	-0.1449	0.0157
rs28675079	A	G	0.1313	0.0192
rs2922895	C	G	-0.1128	0.0153
rs2929184	A	G	0.1164	0.0187
rs2978098	A	C	0.165	0.03
rs34161718	T	C	0.1192	0.0191
rs34163044	A	C	0.1488	0.0157
rs342989	A	G	0.1407	0.018
rs34324971	A	G	0.1199	0.0199
rs34517439	A	C	-0.233	0.0248
rs35213536	T	G	0.1884	0.0181
rs35981664	A	T	-0.1542	0.0166
rs360153	T	C	-0.1917	0.0152
rs3774702	A	G	-0.1244	0.0198
rs3861113	A	C	-0.1806	0.0276
rs3898618	T	C	-0.2532	0.0336
rs4286632	A	G	0.127	0.017
rs4308	A	G	0.213	0.03
rs4364717	A	G	-0.175	0.03
rs4424827	T	C	-0.0948	0.0152
rs4507125	A	C	-0.1081	0.0183
rs4507656	C	G	-0.1275	0.0171
rs45474499	T	C	0.3433	0.0362
rs4634143	T	C	0.1129	0.0166
rs4714224	C	G	-0.139	0.0174
rs4810332	A	T	-0.1562	0.0158
rs4851462	T	C	-0.1138	0.0158
rs4903064	T	C	-0.1701	0.0204
rs4924570	T	C	-0.1548	0.0159
rs4954192	T	C	0.1211	0.0176
rs4984496	T	G	0.1584	0.0163
rs504691	A	C	0.1017	0.0154
rs521033	A	G	0.1605	0.0217
rs55641580	T	C	-0.1544	0.0229
rs55684003	A	G	0.1193	0.0164
rs55701159	T	G	0.285	0.04
rs55747751	A	G	-0.2159	0.0288
rs55829085	A	C	-0.2672	0.0371
rs56236159	T	G	-0.1285	0.0219
rs56345595	A	G	0.1887	0.025
rs59333122	A	C	0.1069	0.0179
rs598682	A	G	-0.1153	0.0173
rs603424	A	G	0.1717	0.0202
rs61892344	T	C	-0.1162	0.0199
rs61912333	C	G	0.1051	0.0155
rs62004794	A	G	-0.0948	0.0151
rs62012628	T	C	-0.238	0.03
rs62104477	T	G	0.177	0.03
rs62158170	A	G	0.1428	0.0184
rs62229372	T	C	0.1446	0.024
rs62380354	A	C	0.15	0.0252
rs62503324	T	C	0.1931	0.0176
rs62524579	A	G	-0.175	0.03
rs6551716	A	T	-0.1115	0.022
rs668459	T	C	-0.1219	0.0152
rs66887589	T	C	-0.215	0.03
rs6758859	T	C	0.1053	0.0156
rs6777317	A	G	0.1147	0.0168
rs7043304	T	C	-0.1458	0.0218
rs7090758	T	C	-0.1487	0.0246
rs7132012	A	G	0.148	0.0161
rs7134060	A	G	-0.0999	0.0151
rs7137749	T	C	0.132	0.0157
rs7215084	T	C	0.1196	0.015
rs7235890	T	G	0.1222	0.0254
rs72613227	A	T	-0.1608	0.0243
rs72704264	C	G	0.1173	0.0188
rs72799341	A	G	0.185	0.03
rs72842207	T	C	-0.2112	0.0184
rs73033340	A	G	0.4615	0.0456
rs73049928	A	G	-0.1167	0.0195
rs73105827	T	G	0.1699	0.0272
rs745821	T	G	0.189	0.03
rs75507123	T	G	-0.1396	0.0227
rs7592578	T	G	-0.24	0.04
rs7611674	T	G	0.1276	0.0196
rs76326501	A	C	0.419	0.05
rs7694643	A	G	-0.1209	0.0157
rs8059962	T	C	-0.17	0.03
rs8069739	T	C	-0.1082	0.0161
rs875106	A	G	-0.1217	0.0151
rs882624	T	C	-0.1536	0.0162
rs919045	T	C	0.1017	0.0156
rs9456648	T	C	0.0985	0.0162
rs9472135	T	C	0.1444	0.0165
rs953492	A	G	0.22	0.03
rs954767	A	C	-0.1389	0.0171
rs9549297	A	G	-0.1472	0.0224
rs9563529	T	G	0.1173	0.0188
rs9609429	T	C	0.1094	0.0173
rs9638084	A	G	0.1107	0.0155
rs9865843	A	G	-0.0906	0.0153
rs9932220	A	G	0.1347	0.0183
rs9932866	A	G	0.1098	0.0158

## Sheet: Table S6_PP
Table S6. Genetic instruments for pulse pressure
SNP	Coded Allele	Other Allele	Effect	SE
rs117233107	A	G	0.5559	0.0778
rs117403674	C	G	0.54123	0.0851842
rs62053102	T	A	0.5352	0.044
rs139472378	G	A	0.479866	0.0868477
rs149487184	T	C	0.465274	0.0697039
rs62076103	G	A	0.4132	0.0356
rs7412	T	C	0.3753	0.0324
rs307359	A	G	0.344108	0.0434351
rs138285687	T	C	0.3428	0.0441
rs79409628	T	G	0.3216	0.0309
rs2206815	C	A	0.319653	0.0210932
rs143167197	G	A	0.3016	0.035
rs17812022	T	C	0.269684	0.0351704
rs35316111	T	A	0.266827	0.0463987
rs737721	G	C	0.2579	0.0384
rs71543920	G	T	0.2572	0.0371
rs115172170	C	T	0.2459	0.0375
rs680515	A	G	0.2437	0.018
rs73727605	A	G	0.2408	0.0364
rs10823136	C	T	0.225	0.0338
rs12705090	T	C	0.2223	0.022
rs10305838	C	T	0.2179	0.0248
rs11909120	T	A	0.212	0.0246
rs75339025	A	G	0.211621	0.0356933
rs10982910	G	T	0.2078	0.0298
rs8024518	A	G	0.203148	0.030445
rs56228409	C	A	0.2027	0.0247
rs7977311	T	C	0.2026	0.0272
rs77692990	T	C	0.2014	0.0321
rs9747001	A	G	0.198073	0.0258622
rs72659998	T	C	0.1941	0.0241
rs10842991	T	C	0.1937	0.0218
rs11609905	T	C	0.192356	0.023298
rs73080726	T	C	0.1914	0.0286
rs8022609	T	C	0.189835	0.0317189
rs72914576	G	C	0.1869	0.022
rs12195276	C	T	0.1852	0.0195
rs4443403	C	T	0.1832	0.029
rs1047922	C	T	0.1823	0.0247
rs1800795	C	G	0.1818	0.0174
rs4674114	A	G	0.1808	0.0216
rs2143635	C	T	0.1807	0.0296
rs1250129	A	G	0.1804	0.0273
rs7009170	T	C	0.179	0.0186
rs9294987	C	T	0.174712	0.0213343
rs6500601	G	C	0.173379	0.0238064
rs28633979	C	A	0.1733	0.0174
rs3742182	C	T	0.172	0.0219
rs1469760	C	T	0.1686	0.0175
rs560887	T	C	0.1676	0.0188
rs9392172	G	C	0.167	0.0172
rs11607056	T	C	0.166	0.0183
rs7812048	A	C	0.163307	0.0242933
rs8176822	T	C	0.16328	0.022607
rs17287293	G	A	0.1612	0.0241
rs4894535	T	C	0.1605	0.0237
rs2060132	T	C	0.160322	0.0231604
rs3098186	T	C	0.1591	0.0175
rs9860290	A	G	0.159	0.0214
rs9486916	T	C	0.1569	0.0222
rs2840792	A	G	0.156249	0.0274136
rs11087740	C	T	0.156	0.0173
rs36006409	G	T	0.1557	0.0219
rs9394959	A	G	0.154324	0.0233616
rs12807220	A	G	0.1537	0.0182
rs2052263	A	G	0.1525	0.0281
rs2289261	G	C	0.1518	0.0184
rs60148403	A	T	0.1502	0.022
rs210381	G	A	0.1501	0.0176
rs13206305	T	C	0.14962	0.0263301
rs1091811	A	G	0.1478	0.0233
rs11615689	C	T	0.1476	0.0228
rs12668436	C	T	0.1457	0.02
rs11699025	G	A	0.145326	0.0212515
rs7869756	G	A	0.1446	0.0225
rs13290326	T	C	0.1443	0.0173
rs4785955	T	G	0.1423	0.0215
rs10830963	G	C	0.1411	0.0196
rs1997571	G	A	0.1395	0.0175
rs3780037	T	G	0.139469	0.0240446
rs286809	A	G	0.1391	0.023
rs11632112	C	G	0.1389	0.0202
rs4678915	A	G	0.1386	0.0177
rs267517	G	A	0.1376	0.0177
rs11074093	T	C	0.136831	0.0211257
rs11627326	C	G	0.1368	0.0193
rs1486236	A	C	0.1365	0.0184
rs1800470	G	A	0.1365	0.0178
rs631441	G	T	0.1363	0.0187
rs11139596	G	T	0.1347	0.0212
rs12052878	A	G	0.1327	0.0185
rs1630736	T	C	0.1319	0.0176
rs4896104	C	T	0.1316	0.0177
rs4664080	A	G	0.1304	0.0177
rs512083	T	C	0.1293	0.0173
rs11585169	A	T	0.1293	0.0176
rs11191156	G	A	0.1285	0.0181
rs11991469	G	C	0.1281	0.0173
rs4922591	T	C	0.1274	0.0181
rs7861040	C	G	0.1253	0.0183
rs6772704	C	A	0.1236	0.0191
rs2743998	A	G	0.123316	0.0207214
rs12700814	T	A	0.123057	0.0210004
rs4904503	T	C	0.123	0.0191
rs963920	G	T	0.1227	0.0185
rs729639	T	C	0.1214	0.0182
rs4977492	C	T	0.1209	0.0183
rs1432457	G	A	0.1199	0.0191
rs3191402	A	G	0.1191	0.0181
rs11730129	T	C	0.1187	0.0209
rs12172847	A	G	0.1184	0.0185
rs1529744	T	C	0.1169	0.0186
rs12216497	C	T	0.1168	0.0174
rs4304924	A	G	0.116	0.0174
rs3175	G	A	0.1157	0.0187
rs10998362	T	C	0.1154	0.0192
rs9833313	A	T	0.1154	0.0205
rs1334576	A	G	0.1149	0.0174
rs5753103	G	A	0.1149	0.0174
rs134041	T	C	0.1122	0.0176
rs6730325	G	A	0.1104	0.0176
rs7144602	G	T	0.1094	0.0184
rs925484	G	C	0.108	0.0175
rs11642631	T	C	0.102	0.0174
rs4582532	G	A	0.0966	0.0173
rs73171158	C	T	0.0775	0.018
rs2631669	C	T	0.0974	0.0173
rs4699165	G	A	0.1002	0.0181
rs17119370	A	T	0.1021	0.0187
rs4342401	T	A	0.1041	0.0174
rs10267979	T	A	0.1043	0.0184
rs35796750	T	C	0.1045	0.0174
rs11160085	T	C	0.1046	0.0193
rs66990951	T	A	0.1075	0.0185
rs7845722	A	G	0.109	0.0175
rs4652875	C	G	0.1098	0.0177
rs729448	G	A	0.1102	0.0175
rs11626434	G	C	0.1107	0.0182
rs4553000	T	C	0.112	0.0172
rs3135967	A	G	0.1128	0.0173
rs11760407	T	C	0.1146	0.02
rs555754	G	A	0.1153	0.0172
rs4811601	C	T	0.1164	0.0176
rs2400509	G	A	0.1166	0.0197
rs5750482	C	T	0.1166	0.0178
rs35504735	A	G	0.1178	0.0172
rs11901929	G	A	0.1184	0.0183
rs10245696	C	A	0.1214	0.0176
rs6806529	C	A	0.1217	0.0177
rs3760994	G	A	0.1231	0.018
rs832890	C	T	0.124	0.0173
rs157678	A	T	0.1243	0.0191
rs17516329	A	T	0.1254	0.0186
rs12034319	G	A	0.1278	0.021
rs13122790	A	G	0.1283	0.0197
rs3796822	C	G	0.1293	0.0188
rs8111708	A	G	0.1298	0.0181
rs10913934	G	T	0.1302	0.0178
rs6801957	C	T	0.1315	0.0175
rs28470843	T	C	0.1323	0.0178
rs10887914	C	T	0.1327	0.0172
rs7758383	A	G	0.135087	0.0207851
rs10779936	A	G	0.1352	0.0192
rs8013933	T	C	0.1369	0.0189
rs236349	G	A	0.137352	0.0219905
rs12325702	A	T	0.1374	0.0179
rs6867399	C	A	0.1399	0.0209
rs9885577	C	T	0.1414	0.0184
rs11010905	A	T	0.1417	0.0174
rs28499085	A	G	0.143	0.0196
rs72761109	C	T	0.1431	0.019
rs6731373	G	A	0.1434	0.0188
rs1350100	G	A	0.1452	0.0176
rs37060	G	A	0.1471	0.0198
rs17562391	C	T	0.14928	0.02103
rs72795925	C	T	0.1501	0.0208
rs11701512	G	A	0.151	0.0225
rs4835266	C	T	0.1517	0.0179
rs2656523	C	G	0.1519	0.0214
rs7630745	T	C	0.1521	0.0181
rs6141479	G	C	0.1524	0.0226
rs6823199	T	C	0.1526	0.0201
rs7193565	C	G	0.152969	0.0208355
rs66774912	G	A	0.1548	0.0253
rs385437	A	G	0.1552	0.0247
rs3176336	T	A	0.1553	0.0178
rs11222386	G	C	0.1558	0.0217
rs11789875	G	A	0.1563	0.0242
rs62278541	A	G	0.1589	0.0181
rs704191	C	T	0.1593	0.0175
rs11770630	C	T	0.1599	0.0172
rs17393144	G	A	0.161281	0.0222383
rs150266910	C	T	0.162	0.0226
rs151054210	G	A	0.1625	0.0224
rs2205260	C	A	0.1627	0.0232
rs11759438	C	T	0.16352	0.021108
rs464605	T	C	0.164357	0.0240322
rs6925750	T	C	0.1657	0.0269
rs2175337	A	C	0.1685	0.0177
rs3915425	T	C	0.169	0.0186
rs2261608	A	T	0.1693	0.0179
rs34783010	G	T	0.1718	0.0216
rs2277788	G	C	0.1721	0.0282
rs2077218	A	G	0.175868	0.0246562
rs6941056	G	C	0.1766	0.0174
rs10988442	G	A	0.1783	0.0178
rs77866798	A	G	0.179229	0.0304099
rs10732433	C	T	0.1796	0.0175
rs7710854	A	G	0.1806	0.0274
rs1004558	C	T	0.1849	0.0228
rs150194832	G	C	0.1866	0.0297
rs9976596	T	C	0.1868	0.0245
rs2820443	T	C	0.187	0.0189
rs7250835	C	T	0.1888	0.0246
rs20354	G	T	0.1907	0.0253
rs17248727	T	C	0.195763	0.0322098
rs60255247	A	C	0.2006	0.028
rs11248862	G	A	0.2088	0.0267
rs62385385	T	A	0.2177	0.0178
rs324075	A	G	0.227072	0.0277148
rs28611491	C	T	0.2361	0.0322
rs17109875	T	C	0.240602	0.0329863
rs114275780	T	A	0.2467	0.0393
rs9904409	G	A	0.2533	0.0292
rs6554163	T	A	0.261497	0.0253257
rs141979279	T	C	0.2702	0.0399
rs56844452	C	T	0.2788	0.0341
rs6141767	G	C	0.2861	0.0336
rs6920534	T	C	0.294358	0.0356251
rs2498323	G	A	0.3021	0.0294
rs12118102	A	G	0.3309	0.0387
rs62059712	T	C	0.402489	0.0380801
rs61735998	G	T	0.4324	0.0583
rs75887402	T	C	0.471372	0.0695122
rs28730765	C	T	0.640038	0.0969684

## Sheet: Table S7_smoking
Table S7. Genetic instruments for smoking
SNP	Coded Allele	Other Allele	Effect	SE
rs10282292	C	T	0.013	0.002
rs1050847	C	T	0.011	0.002
rs10516044	G	C	-0.02	0.003
rs10879871	T	G	-0.014	0.002
rs10918701	G	A	0.012	0.002
rs10922907	A	T	0.015	0.002
rs111243290	T	C	-0.029	0.005
rs1118814	G	A	0.012	0.002
rs11210229	A	G	0.017	0.002
rs112282219	G	A	-0.033	0.005
rs11255908	T	G	-0.015	0.002
rs113382419	C	A	-0.041	0.003
rs1149331	G	A	-0.011	0.002
rs11768481	C	A	0.013	0.002
rs11783093	C	T	0.023	0.003
rs11861214	G	T	0.013	0.002
rs11948770	T	C	-0.015	0.002
rs1221148	C	G	0.013	0.002
rs12244388	G	A	-0.019	0.002
rs1246265	T	C	-0.013	0.002
rs12481282	G	C	-0.013	0.002
rs12623702	A	G	-0.014	0.002
rs12708665	A	G	-0.013	0.002
rs12831617	C	T	-0.013	0.002
rs12967855	A	G	0.012	0.002
rs13009008	A	G	0.012	0.002
rs13016665	C	A	-0.012	0.002
rs13296519	G	T	-0.014	0.002
rs136233	A	G	-0.014	0.003
rs147412694	G	A	-0.017	0.003
rs17309874	G	A	-0.016	0.002
rs17553262	A	C	-0.018	0.003
rs17576594	G	A	0.016	0.002
rs1827535	T	G	-0.012	0.002
rs1922018	C	T	0.014	0.002
rs1931263	G	T	-0.011	0.002
rs1933270	T	G	0.013	0.002
rs202645	A	G	-0.015	0.002
rs2062882	G	A	-0.012	0.002
rs2080870	A	T	0.012	0.002
rs215600	G	A	0.017	0.002
rs2160896	C	T	-0.012	0.002
rs2254710	C	A	0.013	0.002
rs2401924	G	C	0.015	0.002
rs245774	A	G	-0.013	0.002
rs2675638	G	A	0.012	0.002
rs2678670	A	T	0.013	0.002
rs2838834	C	T	-0.013	0.002
rs28485305	C	T	0.011	0.002
rs2867112	T	G	0.021	0.003
rs2890772	G	T	-0.02	0.002
rs2894808	T	A	-0.022	0.004
rs317021	T	A	-0.017	0.003
rs326341	G	A	0.014	0.002
rs329120	C	T	0.014	0.002
rs348809	A	G	-0.012	0.002
rs35120974	A	G	-0.012	0.002
rs35169606	T	G	0.013	0.002
rs35175834	G	A	-0.024	0.002
rs35343344	C	A	0.013	0.002
rs359243	T	C	-0.013	0.002
rs369230	G	T	-0.013	0.002
rs3742365	T	C	-0.016	0.002
rs3769949	T	A	-0.012	0.002
rs3811038	T	C	-0.014	0.002
rs3896224	A	G	0.014	0.002
rs421983	T	C	0.013	0.002
rs4391802	A	G	0.015	0.002
rs4473348	A	T	-0.015	0.002
rs4543592	T	C	-0.012	0.002
rs4571506	C	T	0.011	0.002
rs4671357	T	C	-0.014	0.002
rs4814873	C	T	0.014	0.002
rs4949465	T	C	-0.017	0.003
rs4957528	A	C	-0.015	0.002
rs549845	G	A	0.016	0.002
rs6011779	C	T	0.028	0.003
rs60952428	T	C	0.019	0.003
rs6119897	G	A	-0.018	0.002
rs62098013	G	A	-0.012	0.002
rs62135536	C	T	0.035	0.006
rs62155874	A	G	-0.024	0.003
rs62175972	T	C	0.031	0.006
rs624833	T	G	0.013	0.002
rs6598539	T	C	-0.012	0.002
rs6741228	T	C	0.011	0.002
rs67596067	G	A	-0.013	0.002
rs6778080	T	C	0.016	0.002
rs6779302	G	T	-0.013	0.002
rs6935954	A	G	0.014	0.002
rs6957896	C	T	-0.011	0.002
rs6962772	A	G	0.016	0.003
rs7039819	G	A	0.013	0.002
rs7077678	C	T	0.012	0.002
rs71367545	G	A	-0.015	0.002
rs7144406	A	G	-0.013	0.002
rs7155595	A	C	-0.013	0.002
rs72678864	G	A	0.018	0.003
rs7297175	T	C	-0.012	0.002
rs732083	G	A	0.012	0.002
rs73220544	A	C	-0.016	0.003
rs7333559	G	A	0.015	0.002
rs74086911	G	A	0.021	0.004
rs7528604	G	A	0.014	0.002
rs7553348	G	A	0.014	0.002
rs7569203	A	C	-0.016	0.002
rs75742406	G	A	0.014	0.002
rs76608582	C	A	0.031	0.005
rs775758	A	T	0.011	0.002
rs7766610	C	A	0.018	0.003
rs7775552	A	G	-0.012	0.002
rs7807019	A	G	-0.015	0.002
rs7897434	G	C	0.012	0.002
rs8042134	T	G	-0.014	0.002
rs8042849	C	T	0.028	0.002
rs860326	C	T	0.012	0.002
rs8614	C	A	-0.017	0.003
rs889398	C	T	0.013	0.002
rs912780	T	G	0.012	0.002
rs9435340	T	A	0.012	0.002
rs9842947	C	T	-0.012	0.002
rs986391	G	A	0.016	0.002
rs9904288	T	C	0.012	0.002
rs9919670	G	A	-0.022	0.002

## Sheet: Table S8_LDL
Table S8. Genetic instruments for LDL
SNP	Coded Allele	Other Allele	Effect	SE
rs1014283	A	C	-0.0164	0.0027
rs1030431	A	G	0.037	0.007
rs10513551	T	G	-0.0141	0.0022
rs1077835	G	A	0.059	0.008
rs10822145	C	T	0.038	0.006
rs11136341	G	A	0.038	0.007
rs11164654	C	T	0.044	0.007
rs11220462	A	G	0.053	0.009
rs1129555	A	G	0.035	0.007
rs11621792	T	C	0.037	0.007
rs116843064	G	A	0.183	0.023
rs1169288	C	A	-0.0327	0.003
rs11694172	G	A	0.022	0.007
rs12171249	A	G	-0.0141	0.0026
rs12208357	T	C	0.092	0.012
rs1260326	T	C	0.123	0.006
rs12678919	A	G	0.194	0.011
rs12748152	C	T	0.05	0.01
rs12948394	C	T	0.034	0.006
rs13107325	C	T	0.12	0.018
rs13241165	T	A	0.037	0.006
rs14234	A	G	-0.0112	0.002
rs149615216	T	C	0.229	0.032
rs1521516	T	C	-0.0164	0.0024
rs1601935	G	T	0.059	0.006
rs1730859	A	G	-0.0187	0.0025
rs174529	T	C	0.041	0.006
rs17660708	T	C	-0.036	0.0056
rs1800961	C	T	0.149	0.016
rs1801689	c	a	-0.0923	0.008
rs181362	C	T	0.042	0.007
rs1874124	C	T	0.054	0.009
rs1883711	C	G	0.1089	0.0117
rs191555775	A	T	0.057	0.01
rs1981405	T	C	-0.0219	0.0038
rs2035403	G	A	0.039	0.006
rs2072183	C	G	0.041	0.007
rs2131925	T	G	0.074	0.006
rs2169387	G	A	-0.0422	0.0041
rs221797	A	C	0.0197	0.0036
rs2241208	C	G	0.036	0.006
rs2255811	G	A	0.041	0.007
rs2285942	T	C	0.054	0.009
rs2412710	A	G	0.086	0.024
rs247616	C	T	0.065	0.007
rs2479409	G	A	0.071	0.007
rs2489279	C	G	0.038	0.006
rs249756	A	G	0.0158	0.0029
rs2540948	C	T	-0.036	0.006
rs2602836	A	G	0.023	0.006
rs2606736	C	T	0.034	0.006
rs2618568	C	A	0.049	0.006
rs2740488	A	C	0.086	0.007
rs2814982	C	T	0.027	0.009
rs28555129	A	C	0.0126	0.002
rs2920503	T	C	0.041	0.007
rs2943645	T	C	0.029	0.006
rs2954022	A	C	0.036	0.006
rs3010276	A	G	-0.0145	0.0026
rs3136441	C	T	0.058	0.008
rs329007	A	G	0.0155	0.0026
rs340839	A	G	0.039	0.006
rs34894639	C	T	0.042	0.007
rs3757354	C	T	0.043	0.007
rs3812945	T	C	-0.0138	0.0023
rs386000	C	G	0.043	0.007
rs4148008	C	G	0.02	0.007
rs429358	T	C	0.066	0.009
rs4299376	G	T	0.074	0.007
rs45490496	A	T	0.038	0.007
rs4665710	C	A	0.082	0.007
rs4773173	A	G	0.0157	0.0023
rs540885	A	G	0.055	0.009
rs550057	T	C	0.063	0.007
rs55714927	C	T	0.058	0.009
rs557933	C	A	0.049	0.006
rs56823429	A	C	0.037	0.007
rs58542926	C	T	0.122	0.011
rs586178	C	G	0.037	0.006
rs605066	T	C	0.026	0.006
rs648324	T	G	0.0153	0.0026
rs6579245	C	T	0.054	0.009
rs6759321	T	G	0.036	0.007
rs6818397	T	G	0.028	0.007
rs6882076	C	T	0.051	0.006
rs7188861	A	C	0.044	0.008
rs719726	T	C	0.026	0.006
rs7225700	C	T	0.027	0.006
rs72634501	T	C	0.044	0.007
rs73591976	A	C	0.096	0.009
rs7538216	T	C	-0.0132	0.0024
rs77697917	C	T	0.176	0.023
rs7811265	A	G	0.098	0.008
rs79588679	T	C	-0.049	0.009
rs826682	A	C	-0.0175	0.0029
rs855791	A	G	0.0123	0.0019
rs870992	A	G	-0.0266	0.004
rs941408	T	C	0.0152	0.0024
rs964184	G	C	0.244	0.009
rs970548	C	A	0.028	0.007
rs998584	A	C	0.036	0.006

## Sheet: Table S9_glucose
Table S9. Genetic instruments for glucose
SNP	Coded Allele	Other Allele	Effect	SE
rs10887759	A	G	0.027	0.0058
rs11688384	A	T	-0.035	0.0057
rs11708067	A	G	0.027	0.0047
rs11732516	A	G	-0.022	0.0051
rs11766458	C	G	0.029	0.0063
rs11988	A	G	-0.019	0.0039
rs1281962	C	G	0.017	0.0036
rs13266634	T	C	-0.027	0.0044
rs17168570	A	C	0.029	0.004
rs17189569	T	G	-0.04	0.0065
rs174528	T	C	0.019	0.0038
rs17747324	T	C	-0.025	0.0046
rs1874414	T	C	0.028	0.0063
rs205534	A	G	0.018	0.0038
rs2141371	A	G	-0.021	0.0044
rs2181351	A	G	0.017	0.0038
rs2268501	T	C	0.042	0.0093
rs231362	A	G	-0.019	0.0041
rs2979422	T	C	-0.026	0.0056
rs340883	T	C	0.02	0.0038
rs3845728	A	T	-0.088	0.014
rs4273136	A	G	-0.022	0.0048
rs4502156	T	C	0.02	0.0038
rs4661542	C	G	0.048	0.011
rs4688986	A	C	0.017	0.0037
rs4823468	T	G	0.019	0.0042
rs6067451	A	G	0.018	0.004
rs6483221	T	C	-0.023	0.0046
rs6706755	C	G	0.027	0.0057
rs6743071	T	G	0.029	0.0064
rs700547	A	G	-0.051	0.011
rs7102746	T	C	-0.029	0.0043
rs7115106	A	G	-0.016	0.0037
rs730497	A	G	0.063	0.005
rs7586601	A	G	-0.019	0.0037
rs7644261	C	G	0.018	0.004
rs7681334	A	G	0.016	0.0037
rs9345044	A	C	0.019	0.0042
rs9460922	C	G	0.054	0.012
rs983309	T	G	0.029	0.0058

[truncated: 6 more sheets: Table S10_BMI, Table S11, Table S12, Table S13, Table S14, Table S15]
